# Supplementary material for: Antioxidant Metabolites in Primitive, Wild, and Cultivated Citrus and Their Role in Stress Tolerance
Source: Molecules. 2021 Sep 24;26(19):5801. doi: 10.3390/molecules26195801 (PMC8510114; doi:10.3390/molecules26195801)
Supplement: Supplementary file 1 [file molecules-26-05801-s001.zip]

Archive with 1 entries (1 files):
- molecules-1363294-supplementary.pdf
